# Supplementary material for: A revision of the genus Amamiclytus Ohbayashi from Taiwan and the Ryukyu Islands (Coleoptera, Cerambycidae)
Source: Zookeys. 2011 Jul 13;(118):19–52. doi: 10.3897/zookeys.118.1165 (PMC3175110; doi:10.3897/zookeys.118.1165)
Supplement: XML Treatment for Amamiclytus nobuoi akusekianus [file zookeys.118.1165-treatment3.xml]

<!DOCTYPE tp:taxon-treatment
  PUBLIC "-//TaxonX//DTD Taxonomic Treatment Publishing DTD v0 20100105//EN" "tax-treatment-NSO.dtd">
<tp:taxon-treatment xmlns:tp="http://www.plazi.org/taxpub"><tp:treatment-meta><mixed-citation publication-type="journal"><person-group><name><surname>Niisato</surname><given-names>Tatsuya</given-names></name><name><surname>Han</surname><given-names>Chang-do</given-names></name></person-group><article-title>A revision of the genus Amamiclytus Ohbayashi from Taiwan and the Ryukyu Islands (Coleoptera, Cerambycidae)</article-title><source>Zookeys</source><day>13</day><month>7</month><year>2011</year><volume>2011</volume><issue>118</issue><fpage>19</fpage><lpage>52</lpage><pub-id pub-id-type="doi">10.3897/zookeys.118.1165</pub-id></mixed-citation></tp:treatment-meta><tp:nomenclature><tp:taxon-name>
                        <tp:taxon-name-part taxon-name-part-type="genus">Amamiclytus</tp:taxon-name-part>
                        <tp:taxon-name-part taxon-name-part-type="subgenus"> nobuoi </tp:taxon-name-part>
                        <tp:taxon-name-part taxon-name-part-type="species">akusekianus</tp:taxon-name-part>
                        <object-id xmlns:xlink="http://www.w3.org/1999/xlink" xlink:type="simple">http://species-id.net/wiki/Amamiclytus_nobuoi_akusekianus</object-id>
                    </tp:taxon-name><tp:taxon-authority>Niisato, 2005</tp:taxon-authority><xref ref-type="fig" rid="F4">Fig. 8</xref><tp:nomenclature-citation-list><tp:nomenclature-citation><tp:taxon-name>Amamiclytus nobuoi akusekianus</tp:taxon-name><comment><xref ref-type="bibr" rid="B11">Niisato 2005</xref>: 383, figs 1a, b, 2b, d, f; type locality: Akuseki-jima Is., Tokara Isls., N. Ryukyus, Kagoshima Pref., Japan.</comment></tp:nomenclature-citation></tp:nomenclature-citation-list></tp:nomenclature><tp:treatment-sec sec-type="Description"><title>Description.</title><p>Differentiated from the nominotypical subspecies from Amami-Ôshima Is. by the following features: 1) antennae and legs yellowish brown, instead of chocolate brown; 2) legs shorter, with hind femora not reaching elytral apices even in ♂; 3) tergite 8 gently arcuate at apical margin instead of transversely truncate; 4) median lobe longer and more slender, with apical part narrowed in straight line to the extremity and well exposed in ventral view.</p></tp:treatment-sec><tp:treatment-sec sec-type="Specimens examined"><title>Specimens examined.</title><p>1♂ (holotype) (NMNS), 1♀ (paratype), Akuseki-jima Is., Tokara Isls., N. Ryukyus, Kagoshima Pref., Japan, host collected on 16~17–II–1986, emerged out on 5–VII–1986, K. Mori leg.; 1♂ (paratype), same data as the preceding but on 12–VI–1986; 1♂ (paratype), same locality as the holotype, emerged on 5–VI–1987.</p></tp:treatment-sec><tp:treatment-sec sec-type="Geographical distribution"><title>Geographical distribution.</title><p>Tokara Isls. (Akuseki-jima Is.), Ryukyus, Japan.</p></tp:treatment-sec><tp:treatment-sec><!--Section generated to contain objects referenced in tp:taxon-treatment.--><fig id="F4" position="float" orientation="portrait"><label>Figures 15–23.</label><caption><p><italic><tp:taxon-name>Amamiclytus</tp:taxon-name></italic> spp. from Taiwan: <bold>15</bold> <italic><tp:taxon-name>Amamiclytus nubilus</tp:taxon-name></italic> sp. n., holotype ♂ <bold>16</bold> ditto, allotype ♀ <bold>17</bold> <italic><tp:taxon-name>Amamiclytus juni</tp:taxon-name></italic> sp. n., holotype ♂ <bold>18</bold> ditto, allotype ♀ <bold>19</bold> <italic><tp:taxon-name>Amamiclytus yulongi</tp:taxon-name></italic> sp. n., holotype ♂ <bold>20</bold> ditto, allotype ♀ <bold>21</bold> ditto, paratype ♂ <bold>22</bold> <italic><tp:taxon-name>Amamiclytus hirtipes</tp:taxon-name></italic> (Matsushita), comb. n., ♂ <bold>23</bold> ditto, ♀.</p></caption><graphic xmlns:xlink="http://www.w3.org/1999/xlink" xlink:href="ZooKeys-118-019-g004.jpg" position="float" orientation="portrait" xlink:type="simple"/></fig></tp:treatment-sec><ref-list><ref id="B11"><mixed-citation xmlns:xlink="http://www.w3.org/1999/xlink" xlink:type="simple"><person-group><name name-style="western"><surname>Niisato</surname><given-names>T</given-names></name></person-group> (<year>2005</year>)<article-title> Two new taxa of the Japanese Clytini (Coleoptera, Cerambycidae).</article-title><source>Elytra, Tokyo </source><volume>33</volume>: <fpage>383</fpage>-<lpage>390</lpage>.</mixed-citation></ref></ref-list></tp:taxon-treatment>
