# Supplementary material for: A revision of the genus Amamiclytus Ohbayashi from Taiwan and the Ryukyu Islands (Coleoptera, Cerambycidae)
Source: Zookeys. 2011 Jul 13;(118):19–52. doi: 10.3897/zookeys.118.1165 (PMC3175110; doi:10.3897/zookeys.118.1165)
Supplement: XML Treatment for Amamiclytus setiger [file zookeys.118.1165-treatment5.xml]

<!DOCTYPE tp:taxon-treatment
  PUBLIC "-//TaxonX//DTD Taxonomic Treatment Publishing DTD v0 20100105//EN" "tax-treatment-NSO.dtd">
<tp:taxon-treatment xmlns:tp="http://www.plazi.org/taxpub"><tp:treatment-meta><mixed-citation publication-type="journal"><person-group><name><surname>Niisato</surname><given-names>Tatsuya</given-names></name><name><surname>Han</surname><given-names>Chang-do</given-names></name></person-group><article-title>A revision of the genus Amamiclytus Ohbayashi from Taiwan and the Ryukyu Islands (Coleoptera, Cerambycidae)</article-title><source>Zookeys</source><day>13</day><month>7</month><year>2011</year><volume>2011</volume><issue>118</issue><fpage>19</fpage><lpage>52</lpage><pub-id pub-id-type="doi">10.3897/zookeys.118.1165</pub-id></mixed-citation></tp:treatment-meta><tp:nomenclature><tp:taxon-name>
                        <tp:taxon-name-part taxon-name-part-type="genus">Amamiclytus</tp:taxon-name-part>
                        <tp:taxon-name-part taxon-name-part-type="species">setiger</tp:taxon-name-part>
                        <object-id xmlns:xlink="http://www.w3.org/1999/xlink" xlink:type="simple">urn:lsid:zoobank.org:act:6ADAC35E-EE09-4256-8266-11B65684FB54</object-id>
                    <object-id xmlns:xlink="http://www.w3.org/1999/xlink" xlink:type="simple">http://species-id.net/wiki/Amamiclytus_setiger</object-id>
                    </tp:taxon-name><tp:taxon-status xmlns:xlink="http://www.w3.org/1999/xlink" xlink:type="simple">sp. n.</tp:taxon-status><xref ref-type="fig" rid="F3">Figs 13–14</xref><xref ref-type="fig" rid="F6">36</xref><xref ref-type="fig" rid="F9">53–58</xref></tp:nomenclature><tp:treatment-sec sec-type="Description"><title>Description.</title><p>Male and female. Body length (from vertex to elytral apices) 3.3–4.4 mm in ♂, 3.6–4.2 mm in ♀. Colour nearly same as <italic><tp:taxon-name>Amamiclytus  subnitidus</tp:taxon-name></italic>, though strongly glossy. Hairs almost as in <italic><tp:taxon-name>Amamiclytus subnitidus</tp:taxon-name></italic>, though partly, sparsely provided with erect long pale hairs, especially on elytra and hind tibia; head sparsely with pale hairs, very thinly with pale gray pubescence on frons in both sexes; <italic>Pb</italic> as in <italic><tp:taxon-name>Amamiclytus subnitidus</tp:taxon-name></italic>, though sparser; scutellum completely bare; elytra thinly with pale short pubescence, provided with a few erect very long pale hairs, with maculation almost as in <italic><tp:taxon-name>Amamiclytus subnitidus</tp:taxon-name></italic>, though <italic>B</italic> and <italic>Lp</italic> more sparse; venter of thoraces basically similar to that of <italic><tp:taxon-name>Amamiclytus subnitidus</tp:taxon-name></italic>, though <italic>Ps</italic> more sparse near basal half, <italic>Mta</italic> dense and entire on apical third of metepisternum; <italic>V1</italic>–<italic>V3</italic> almost as in <italic><tp:taxon-name>Amamiclytus subnitidus</tp:taxon-name></italic>; hind tibia densely with erect long pale hairs.
                    </p><p>Head similar to <italic><tp:taxon-name>Amamiclytus subnitidus</tp:taxon-name></italic>, though frons almost as wide as long, slightly convex, with a weaker median line, clypeus almost flattened; HW/PW 0.93–1.08 (M 0.99) in ♂, 0.80–0.94 (M 0.89) in ♀. Antennae similar to <italic><tp:taxon-name>Amamiclytus subnitidus</tp:taxon-name></italic>, attaining apical 2/5 in ♂ or half in ♀ of elytra; 3rd segment 1.3–1.8 times as long as 4th segment, terminal segment more or less elongate in ♂. Pronotum almost as in <italic><tp:taxon-name>Amamiclytus subnitidus</tp:taxon-name></italic>, rather strongly arcuate near middle of sides; PL/PW 1.07–1.38 (M 1.25) in ♂, 1.06–1.13 (M 1.10) in ♀, PB/PA 0.92–1.00 (M 0.99) in ♂, 0.92–0.93 (M 0.93) in ♀, EL/PL 2.36–3.29 (M 2.75) in ♂, 2.44–2.89 (M 2.71) in ♀, PW/EW 0.80–0.88 (M 0.83) in ♂, 0.71–0.95 (M 0.86) in ♀; disc distinctly convex though depressed above, provided with large shallow punctures. Scutellum as in <italic><tp:taxon-name>Amamiclytus subnitidus</tp:taxon-name></italic>. Elytra almost as in <italic><tp:taxon-name>Amamiclytus subnitidus</tp:taxon-name></italic>, though rather slender, scattered with a few medium-sized punctures, with apices weakly acute at external angles; EL/EW 2.60–3.06 (M 2.85) in ♂, 1.83–2.94 (M 2.59) in ♀. Ventral surface almost as in <italic><tp:taxon-name>Amamiclytus subnitidus</tp:taxon-name></italic>, though sparsely punctured on abdomen; anal ventrite 2/5 the length of basal width in ♂, slightly arcuate at apical margin. Legs similar to <italic>A</italic>. <!--PageBreak--><italic>subnitidus</italic>, though femur more strongly swollen in apical half, with 1st tarsal segment 1.7–2.3 times as long as the following two segments combined.
                    </p><p>Male genitalia. Basically similar to that of <italic><tp:taxon-name>Amamiclytus subnitidus</tp:taxon-name></italic>, though median lobe larger and more slender, nearly 3/5 the length of elytra. Median lobe moderately elongate; dorsal plate almost equal in width to or a little shorter than ventral plate, distinctly narrowed to apex which is bluntly prominent; ventral plate almost parallel-sided near basal sixth then gently narrowing to apex, and strongly narrowed to near apical fourth, which is very prominent at the extremity, weakly reflexed in profile; median struts long and slender, almost 3/5 the length of median lobe. Endophallus densely provided with medium-sized spinous spicules behind crescent-like sclerites at a level between basal 3/10 and 3/5, densely covered with minute notched spicules on apical third. Tegmen more or less elongate, distinctly shorter than median lobe; parameres moderately wide, slightly elongate, almost half the length of tegmen, divided in apical third, gently arcuate in external margins, arcuately emarginate in inner margins, almost rounded at apices which are provided with short and a few long setae; basal ridge moderately raised; ring part almost parallel in basal 2/5. Eighth tergite almost quadrate, gently narrowed to apex in apical 3/5, almost transverse at apical margin, provided with numerous short setae. Eighth sternite transverse, almost 1/5 the length of median lobe, distinctly emarginate at apical margin.
                    </p><p>Female genitalia. Almost as in <italic><tp:taxon-name>Amamiclytus subnitidus</tp:taxon-name></italic>, though bursa copulatrix weakly constricted in basal half, spermathecal duct more strongly coiled in apical half.
                    </p></tp:treatment-sec><tp:treatment-sec sec-type="Type series"><title>Type series.</title><p>Holotype ♂, Dalu Forest Road, Wufeng Township, alt. 1,400m, Hsinchu County, N. Taiwan, 5–IV–1994, C.-C. Chen leg. Allotype ♀, Yufong, Jianshi Township, alt. 800m, Hsinchu County, N. Taiwan, 19–IV–2002, Y.-L. Lin leg. Par<!--PageBreak-->atypes (17♂♂, 8♀♀): [Taoyuan County, N. Taiwan] 1♀, Shan-Paling, Fuxing Township, 24–V–1988, native collector leg. [Hsinchu County, N. Taiwan] 1♂, same data as the allotype; 1♂, same data as the holotype; 1♂, same locality, alt. 1,100~1,400m, 27–VII–2004, Y.-L. Lin leg. [Taichung County, C. Taiwan] 1♀, “Mt. DaKeng, Beitun District”, 16–V–1941, K. Seki leg. [Nantou County, C. Taiwan] 5♂♂, 3♀♀, Gaofeng, alt. 1,300m, Ren’ai Township, 8–VII–2007, N. Ohbayashi leg.; 2♂♂, Tseifong, Ren’ai Township, 1–V–1981, K. Kinugasa leg.; 1♂, Mt. Guandao Shan, Ren’ai Township, alt. 1,500m, 5–V–1985, K. Kusama leg.; 1♀, same locality, 6–VI–1995, S. Tsuyuki leg.; 1♂, 1♀, Nanshanshi, Ren’ai Township, 15–IV–1972, K. Matsuda leg. [Kaohsiung County, S. Taiwan] 1♂, Fengshan, 23–V–1977, K. Ushizima leg; 1♂, same locality and date, W.-L. Chen leg. [Formosa] 2♂♂, 1967, no further data; 1♀, 1967, no further data; 1♂, 1969, no further data. Holotype and allotype are preserved in NMNS, and paratypes are in EUMJ, HUM, MMNS, NHMO and the private collections of the above collectors.</p></tp:treatment-sec><tp:treatment-sec sec-type="Geographical distribution"><title>Geographical distribution.</title><p>Taiwan.</p></tp:treatment-sec><tp:treatment-sec sec-type="Comments"><title>Comments.</title><p><italic><tp:taxon-name>Amamiclytus setiger</tp:taxon-name></italic> sp. n. is a distinctive species in having a very glossy body with erect, long, pale hairs especially on the elytral surface, and easily distinguished from the other members of the Taiwanese <italic><tp:taxon-name>Amamiclytus</tp:taxon-name></italic>. Concerning the morphology of male genitalia, this new species and <italic><tp:taxon-name>Amamiclytus subnitidus</tp:taxon-name></italic> Holzschuhshare several structures such as the distinctly long median struts, the ratio of the length between parameres and tegmen which is nearly half in length, similar forms of abdominal segment 8, and the similar pattern of spinous spicules behind crescent-like spicules on the endophallus. In female genitalia, the two species also have similar structure as shown in the above description. Therefore, these two species seem to form a species-group among the Taiwanese members of the genus.
                    </p><p>This new species mainly appears in the summer season since most of the type series were collected in July, except for several paratypes collected in April and May.</p><fig id="F7" position="float" orientation="portrait"><label>Figures 41–46.</label><caption><p>Male genitalia of <italic><tp:taxon-name>Amamiclytus nobuoi nobuoi</tp:taxon-name></italic> Ohbayashi: <bold>41</bold> Median lobe, ventral view <bold>42</bold> ditto, lateral view <bold>43</bold> endophallus <bold>44</bold> tegmen, ventral view <bold>45</bold> ditto, lateral view <bold>46</bold> abdominal segment 8, ventral view.</p></caption><graphic xmlns:xlink="http://www.w3.org/1999/xlink" xlink:href="ZooKeys-118-019-g007.jpg" position="float" orientation="portrait" xlink:type="simple"/></fig><fig id="F8" position="float" orientation="portrait"><label>Figures 47–52.</label><caption><p>Male genitalia of <italic><tp:taxon-name>Amamiclytus subnitidus</tp:taxon-name></italic> Holzschuh: <bold>47</bold> Median lobe, ventral view <bold>48</bold> ditto, lateral view <bold>49</bold> endophallus <bold>50</bold> tegmen, ventral view <bold>51</bold> ditto, lateral view <bold>52</bold> abdominal segment 8, ventral view.</p></caption><graphic xmlns:xlink="http://www.w3.org/1999/xlink" xlink:href="ZooKeys-118-019-g008.jpg" position="float" orientation="portrait" xlink:type="simple"/></fig></tp:treatment-sec><tp:treatment-sec><!--Section generated to contain objects referenced in tp:taxon-treatment.--><fig id="F3" position="float" orientation="portrait"><label>Figures 6–14.</label><caption><p><italic><tp:taxon-name>Amamiclytus</tp:taxon-name></italic> spp. from Japan and Taiwan: <bold>6</bold> <italic><tp:taxon-name>Amamiclytus nobuoi nobuoi</tp:taxon-name></italic> Ohbayashi, ♂ <bold>7</bold> ditto, ♀ <bold>8</bold> <italic><tp:taxon-name>Amamiclytus nobuoi akusekianus</tp:taxon-name></italic> Niisato, holotype ♂ <bold>9</bold> <italic><tp:taxon-name>Amamiclytus subnitidus</tp:taxon-name></italic> Holzschuh, ♂ <bold>10</bold> ditto, ♀ <bold>11</bold> ditto (Bilyu, Xiulin Township), ♂ <bold>12</bold> ditto, ♀ <bold>13</bold> <italic><tp:taxon-name>Amamiclytus setiger</tp:taxon-name></italic> sp. n., holotype ♂ <bold>14</bold> ditto, allotype ♀.</p></caption><graphic xmlns:xlink="http://www.w3.org/1999/xlink" xlink:href="ZooKeys-118-019-g003.jpg" position="float" orientation="portrait" xlink:type="simple"/></fig><fig id="F6" position="float" orientation="portrait"><label>Figures 34–40.</label><caption><p>Female genitalia of <italic><tp:taxon-name>Amamiclytus</tp:taxon-name></italic> spp.: <bold>34</bold> <italic><tp:taxon-name>Amamiclytus nobuoi nobuoi</tp:taxon-name></italic> Ohbayashi <bold>35</bold> <italic><tp:taxon-name>Amamiclytus subnitidus</tp:taxon-name></italic> Holzschuh <bold>36</bold> <italic><tp:taxon-name>Amamiclytus setiger</tp:taxon-name></italic> sp. n. <bold>37</bold> <italic><tp:taxon-name>Amamiclytus nubilus</tp:taxon-name></italic> sp. n. <bold>38</bold> <italic><tp:taxon-name>Amamiclytus juni</tp:taxon-name></italic> sp. n. <bold>39</bold> <italic><tp:taxon-name>Amamiclytus yulongi</tp:taxon-name></italic> sp. n. <bold>40</bold> <italic><tp:taxon-name>Amamiclytus hirtipes</tp:taxon-name></italic> (Matsushita). ct coxite lobe st stylus b bursa copulatrix sp spermatheca d spermathecal duct g spermathecal gland. Scale: 0.5 mm.</p></caption><graphic xmlns:xlink="http://www.w3.org/1999/xlink" xlink:href="ZooKeys-118-019-g006.jpg" position="float" orientation="portrait" xlink:type="simple"/></fig><fig id="F9" position="float" orientation="portrait"><label>Figures 53–58.</label><caption><p>Male genitalia of <italic><tp:taxon-name>Amamiclytus setiger</tp:taxon-name></italic> sp. n.: <bold>53</bold> Median lobe, ventral view <bold>54</bold> ditto, lateral view <bold>55</bold> endophallus <bold>56</bold> tegmen, ventral view <bold>57</bold> ditto, lateral view <bold>58</bold> abdominal segment 8, ventral view.</p></caption><graphic xmlns:xlink="http://www.w3.org/1999/xlink" xlink:href="ZooKeys-118-019-g009.jpg" position="float" orientation="portrait" xlink:type="simple"/></fig></tp:treatment-sec></tp:taxon-treatment>
