# Supplementary material for: A revision of the genus Amamiclytus Ohbayashi from Taiwan and the Ryukyu Islands (Coleoptera, Cerambycidae)
Source: Zookeys. 2011 Jul 13;(118):19–52. doi: 10.3897/zookeys.118.1165 (PMC3175110; doi:10.3897/zookeys.118.1165)
Supplement: XML Treatment for Amamiclytus juni [file zookeys.118.1165-treatment7.xml]

<!DOCTYPE tp:taxon-treatment
  PUBLIC "-//TaxonX//DTD Taxonomic Treatment Publishing DTD v0 20100105//EN" "tax-treatment-NSO.dtd">
<tp:taxon-treatment xmlns:tp="http://www.plazi.org/taxpub"><tp:treatment-meta><mixed-citation publication-type="journal"><person-group><name><surname>Niisato</surname><given-names>Tatsuya</given-names></name><name><surname>Han</surname><given-names>Chang-do</given-names></name></person-group><article-title>A revision of the genus Amamiclytus Ohbayashi from Taiwan and the Ryukyu Islands (Coleoptera, Cerambycidae)</article-title><source>Zookeys</source><day>13</day><month>7</month><year>2011</year><volume>2011</volume><issue>118</issue><fpage>19</fpage><lpage>52</lpage><pub-id pub-id-type="doi">10.3897/zookeys.118.1165</pub-id></mixed-citation></tp:treatment-meta><tp:nomenclature><tp:taxon-name>
                        <tp:taxon-name-part taxon-name-part-type="genus">Amamiclytus</tp:taxon-name-part>
                        <tp:taxon-name-part taxon-name-part-type="species">juni</tp:taxon-name-part>
                        <object-id xmlns:xlink="http://www.w3.org/1999/xlink" xlink:type="simple">urn:lsid:zoobank.org:act:8260813A-D8BC-44E9-92E6-3BC303BFEF95</object-id>
                    <object-id xmlns:xlink="http://www.w3.org/1999/xlink" xlink:type="simple">http://species-id.net/wiki/Amamiclytus_juni</object-id>
                    </tp:taxon-name><tp:taxon-status xmlns:xlink="http://www.w3.org/1999/xlink" xlink:type="simple">sp. n.</tp:taxon-status><xref ref-type="fig" rid="F7">Figs 17–18</xref><xref ref-type="fig" rid="F6">38</xref><xref ref-type="fig" rid="F11">65–70</xref></tp:nomenclature><tp:treatment-sec sec-type="Description"><title>Description.</title><p>Male and female. Body length (from vertex to elytral apices) 3.40–4.70 mm in ♂, 3.70–5.20 mm in ♀. Colour black, more or less matted in general,<!--PageBreak--> dark brown on antennae, meso- and metathoraces, abdomen and legs, yellowish brown on mouthparts except for black mandibles. Body densely clothed with fine pale pubescence especially on pronotum and ventral surface, sparsely with erect long pale hairs on clypeus, genae, pronotal base, prosternal process and abdominal ventrites, mid and hind femora; head sparsely with pale gray pubescence on frons in ♂, sparsely so on that of ♀; antennae with long pale brown hairs along undersides of segments 2–4; pronotum densely with pale gray pubescence except for middle of disc forming a vague oblong black spot, <italic>Pb</italic> absent; scutellum thinly with pale pubescence; elytra densely with light brown pubescence throughout, <italic>B</italic> absent, <italic>S</italic> on basal eighth longitudinally oblong, <italic>La</italic> on basal 2/5 obliquely arcuate, usually attaining <italic>S</italic>, <italic>Lp</italic> on apical 2/5 almost complete, narrow, slightly arcuate, <italic>A</italic> rather narrow; <italic>Ps</italic> sparse near basal 2/3, <italic>Msl</italic> distinct, <italic>Mss</italic> completely absent, <italic>Mta</italic> rather sparse along posterior margin of metasternum, dense and entire on apical half of metepisternum; <italic>V1</italic> widely separated at sides, dense though narrowed inwards, <italic>V2</italic> feeble and sometimes disappeared.
                    </p><p>Head across eyes almost as wide as pronotum, HW/PW 0.81–0.94 (M 0.88) in ♂, 0.80–1.00 (M 0.89) in ♀; frons as long as wide, arcuately dilated apicad, with a thin feeble smooth median line, densely, finely punctured; clypeus slightly convex; vertex raised towards antennal cavities which are separated from each other by half the width of occiput; occiput distinctly convex, rather densely coarsely punctured. Antennae thin and relatively short, gradually thickened apicad, attaining apical 2/5 in ♂ or half in ♀ of elytra; 3rd segment 1.4–2.0 times as long as 4th segment, terminal segment rather short and rounded at apex in ♂.</p><p><!--PageBreak-->Pronotum almost equal in length to the maximum width near middle, strongly arcuate at sides; PL/PW 1.00–1.20 (M 1.08) in ♂, 0.92–1.29 (M 1.05) in ♀, PB/PA 0.81–0.93 (M 0.88) in ♂, 0.81–1.18 (M 0.94) in ♀, EL/PL 2.64–3.00 (M 2.92) in ♂, 2.72–3.22 (M 2.97) in ♀, PW/EW 0.71–0.83 (M 0.78) in ♂, 0.68–0.85 (M 0.78) in ♀; disc slightly convex, almost flattened above, densely provided with fine shallow punctures. Scutellum regularly triangular, feebly acute at apex.</p><p>Elytra relatively short, EL/EW 2.25–2.75 (M 2.46) in ♂, 2.08–2.90 (M 2.40) in ♀; sides with strongly rounded humeri, gently arcuate at a level between basal and apical fourth, then arcuately narrowed to apices which are slightly arcuate, without any spine at outer or inner angle; disc almost evenly convex, though distinctly depressed near suture in basal fifth, densely provided with fine shallow punctures.</p><p>Ventral surface almost smooth, provided with a few coarse punctures on prosternum, with densely minute punctures on meso- and metathoraces, and abdomen; anal ventrite in ♂, 2/5 the length of basal width, distinctly arcuate at apical margin.</p><p>Legs relatively short and slender; hind legs 1.4–1.6 times as long as elytra, with femur gradually swollen apicad, exceeding elytral apex at apical fifth, 1st tarsal segment 1.5–2.0 times as long as the following two segments combined.</p><p>Male genitalia. Median lobe almost 1/3 the length of elytra, slightly arcuate in profile; dorsal plate slightly wider than ventral plate in apical eighth, rounded at apex; ventral plate almost parallel-sided in basal 3/4 then strongly narrowed to apex which is sharply pointed at the extremity; median struts slender, almost half the length of median lobe. Endophallus largely sparsely provided with minute spinous spicules behind crescent-like sclerites, densely covered with minute crenulate spicules on apical fifth. Tegmen elongate, distinctly shorter than median lobe; parameres narrow, nearly 2/5 the length of tegmen, divided in apical third, with lobe moderately narrowed in weak arcuate line to apex, provided with numerous short setae and a few relatively long setae; basal ridge slightly raised; ring part almost approximate in apical 2/5. Eighth tergite elongate and quadrate, moderately narrowed from apical fourth to apex which is transversely truncate, provided with numerous short to long-sized setae. Eighth sternite distinctly narrower than 8th tergite, apical margin bi-arcuately rounded, triangularly concave near middle.</p><p>Female genitalia. Coxite lobe ovoid, provided with a few relatively long setae. Stylus elongate, almost 3/5 in length to coxite lobe, gently dilated apicad. Bursa copulatrix very large, almost circular, though strongly constricted in basal half. Spermatheca relatively narrow, moderately arcuate, bluntly pointed at apex; gland attached at apical third; duct thin, slightly sinuate in basal 2/3, coiled multiple times in apical third.</p></tp:treatment-sec><tp:treatment-sec sec-type="Type series"><title>Type series.</title><p>Holotype ♂, Ronghua, Fuxing Township, alt. 500m, Taoyuan County, N. Taiwan, 9–III–1997, C.-C. Chen leg. Allotype ♀, Nanshansi, Ren’ai Township, Nantou County, C. Taiwan, 21–III–1979, T. Ito leg. Paratypes (7♂♂, 22♀♀): [Taoyuan County, N. Taiwan] 1♂, 1♀, Sule, Fuxing Township, 26–III–1979, T. Ito leg. [Hsinchu County, N. Taiwan] 1♂, 3♀♀, Shihlei, Jianshi Township, 6–III–2010, Y.-L. Lin leg. [Hualien County, E. C. Taiwan] 1♀, Bilyu, Xiulin Township, 2,200m, 29–III–1981, T. Shimomura leg. [Nantou County, C. Taiwan] 1♀, same locality and<!--PageBreak--> collector as the holotype, 17–III–1979; 2♂♂, 2♀♀, same locality, 19–III–1978, C.-K. Yu leg.; 1♀, same locality, 16–III–1978, J. Ito leg.; 1♀, same locality and collector, 17–III–1978; 1♂, 2♀♀, same locality and collector, 19–III–1978; 1♀, same locality and collector, 22–III–1978; 1♀, same locality and collector, 25–III–1978; 1♀, same locality and collector, 26–III–1978; 1♀, same locality, 26–III–1978, Y. Ito leg.; 1♀, same locality and collector, 31–III–1978; 1♀, same locality and collector, 28–III–1979; 1♀, same locality, 14–IV–1978, M. Ito leg.; 1♂, same locality, 21–III–1979, T. Ito leg.; 1♀, same locality, 11–IV–1985, J.-J. Luo leg.; 1♀, Tseifong, Ren’ai Township, 4–IV–1971, B.-S. Chang leg.; 1♀, Mt. Guandao Shan, Ren’ai Township, 14–IV–1973, J.-J. Luo leg. Holotype and allotype are preserved in NMNS, and paratypes are in EUMJ, HUM, MMNS, NHMO and the private collections of the above collectors.</p></tp:treatment-sec><tp:treatment-sec sec-type="Geographical distribution"><title>Geographical distribution.</title><p>Taiwan.</p></tp:treatment-sec><tp:treatment-sec sec-type="Comments"><title>Comments.</title><p><italic><tp:taxon-name>Amamiclytus juni</tp:taxon-name></italic> sp. n. and the following new species, <italic><tp:taxon-name>Amamiclytus yulongi</tp:taxon-name></italic> sp. n. are both short with rounded body with a similar pattern of white pubescence on pronotum, elytra and ventral surface. They form an isolated species group among the Taiwanese members of the genus. These two species are also similar in regards to the male genitalia, for instance, in median lobe with long and shapely pointed ventral plate which is well exposed from ventral view, short and simply pointed lobes of parameres.
                    </p><p>Most of the type series of <italic><tp:taxon-name>Amamiclytus juni</tp:taxon-name></italic> sp. n. were collected in early spring season in northern and central Taiwan nearly thirty years ago. According to our original field observations, this new species was not so rare and usually found on the blossoms of <italic><tp:taxon-name>Castanopsis</tp:taxon-name></italic> oak together with the other <italic><tp:taxon-name>Amamiclytus</tp:taxon-name></italic> species.
                    </p><fig id="F11" position="float" orientation="portrait"><label>Figures 65–70.</label><caption><p>Male genitalia of <italic><tp:taxon-name>Amamiclytus juni</tp:taxon-name></italic> sp. n.: <bold>65</bold> Median lobe, ventral view <bold>66</bold> ditto, lateral view <bold>67</bold> endophallus <bold>68</bold> tegmen, ventral view <bold>69</bold> ditto, lateral view <bold>70</bold> abdominal segment 8, ventral view.</p></caption><graphic xmlns:xlink="http://www.w3.org/1999/xlink" xlink:href="ZooKeys-118-019-g011.jpg" position="float" orientation="portrait" xlink:type="simple"/></fig><fig id="F12" position="float" orientation="portrait"><label>Figures 71–76.</label><caption><p>Male genitalia of <italic><tp:taxon-name>Amamiclytus yulongi</tp:taxon-name></italic> sp. n.: <bold>71</bold> Median lobe, ventral view <bold>72</bold> ditto, lateral view <bold>73</bold> endophallus <bold>74</bold> tegmen, ventral view <bold>75</bold> ditto, lateral view <bold>76</bold> abdominal segment 8, ventral view.</p></caption><graphic xmlns:xlink="http://www.w3.org/1999/xlink" xlink:href="ZooKeys-118-019-g012.jpg" position="float" orientation="portrait" xlink:type="simple"/></fig></tp:treatment-sec><tp:treatment-sec><!--Section generated to contain objects referenced in tp:taxon-treatment.--><fig id="F7" position="float" orientation="portrait"><label>Figures 41–46.</label><caption><p>Male genitalia of <italic><tp:taxon-name>Amamiclytus nobuoi nobuoi</tp:taxon-name></italic> Ohbayashi: <bold>41</bold> Median lobe, ventral view <bold>42</bold> ditto, lateral view <bold>43</bold> endophallus <bold>44</bold> tegmen, ventral view <bold>45</bold> ditto, lateral view <bold>46</bold> abdominal segment 8, ventral view.</p></caption><graphic xmlns:xlink="http://www.w3.org/1999/xlink" xlink:href="ZooKeys-118-019-g007.jpg" position="float" orientation="portrait" xlink:type="simple"/></fig><fig id="F6" position="float" orientation="portrait"><label>Figures 34–40.</label><caption><p>Female genitalia of <italic><tp:taxon-name>Amamiclytus</tp:taxon-name></italic> spp.: <bold>34</bold> <italic><tp:taxon-name>Amamiclytus nobuoi nobuoi</tp:taxon-name></italic> Ohbayashi <bold>35</bold> <italic><tp:taxon-name>Amamiclytus subnitidus</tp:taxon-name></italic> Holzschuh <bold>36</bold> <italic><tp:taxon-name>Amamiclytus setiger</tp:taxon-name></italic> sp. n. <bold>37</bold> <italic><tp:taxon-name>Amamiclytus nubilus</tp:taxon-name></italic> sp. n. <bold>38</bold> <italic><tp:taxon-name>Amamiclytus juni</tp:taxon-name></italic> sp. n. <bold>39</bold> <italic><tp:taxon-name>Amamiclytus yulongi</tp:taxon-name></italic> sp. n. <bold>40</bold> <italic><tp:taxon-name>Amamiclytus hirtipes</tp:taxon-name></italic> (Matsushita). ct coxite lobe st stylus b bursa copulatrix sp spermatheca d spermathecal duct g spermathecal gland. Scale: 0.5 mm.</p></caption><graphic xmlns:xlink="http://www.w3.org/1999/xlink" xlink:href="ZooKeys-118-019-g006.jpg" position="float" orientation="portrait" xlink:type="simple"/></fig></tp:treatment-sec></tp:taxon-treatment>
