# Supplementary material for: A revision of the genus Amamiclytus Ohbayashi from Taiwan and the Ryukyu Islands (Coleoptera, Cerambycidae)
Source: Zookeys. 2011 Jul 13;(118):19–52. doi: 10.3897/zookeys.118.1165 (PMC3175110; doi:10.3897/zookeys.118.1165)
Supplement: XML Treatment for Amamiclytus yulongi [file zookeys.118.1165-treatment8.xml]

<!DOCTYPE tp:taxon-treatment
  PUBLIC "-//TaxonX//DTD Taxonomic Treatment Publishing DTD v0 20100105//EN" "tax-treatment-NSO.dtd">
<tp:taxon-treatment xmlns:tp="http://www.plazi.org/taxpub"><tp:treatment-meta><mixed-citation publication-type="journal"><person-group><name><surname>Niisato</surname><given-names>Tatsuya</given-names></name><name><surname>Han</surname><given-names>Chang-do</given-names></name></person-group><article-title>A revision of the genus Amamiclytus Ohbayashi from Taiwan and the Ryukyu Islands (Coleoptera, Cerambycidae)</article-title><source>Zookeys</source><day>13</day><month>7</month><year>2011</year><volume>2011</volume><issue>118</issue><fpage>19</fpage><lpage>52</lpage><pub-id pub-id-type="doi">10.3897/zookeys.118.1165</pub-id></mixed-citation></tp:treatment-meta><tp:nomenclature><tp:taxon-name>
                        <tp:taxon-name-part taxon-name-part-type="genus">Amamiclytus</tp:taxon-name-part>
                        <tp:taxon-name-part taxon-name-part-type="species">yulongi</tp:taxon-name-part>
                        <object-id xmlns:xlink="http://www.w3.org/1999/xlink" xlink:type="simple">urn:lsid:zoobank.org:act:6FEFB8FD-B296-4BB1-BA4E-0DE85E94B814</object-id>
                    <object-id xmlns:xlink="http://www.w3.org/1999/xlink" xlink:type="simple">http://species-id.net/wiki/Amamiclytus_yulongi</object-id>
                    </tp:taxon-name><tp:taxon-status xmlns:xlink="http://www.w3.org/1999/xlink" xlink:type="simple">sp. n.</tp:taxon-status><xref ref-type="fig" rid="F4">Figs 19–21</xref><xref ref-type="fig" rid="F6">39</xref><xref ref-type="fig" rid="F12">71–76</xref></tp:nomenclature><tp:treatment-sec sec-type="Description"><title>Description.</title><p>Male and Female. Body length (from vertex to apices of elytra) 4.0–4.7 mm in ♂, 4.9–5.1 mm in ♀. Colour almost as in <italic><tp:taxon-name>Amamiclytus juni</tp:taxon-name></italic> sp. n., though more strongly glossy on elytra. Hairs and pubescence almost as in <italic><tp:taxon-name>Amamiclytus juni</tp:taxon-name></italic> sp. n.; head more densely clothed with pale gray pubescence on frons in both sexes; antennae densely with pale pubescence on segments 4–11; pronotum thinly with pale hairs, sparsely with pale gray pubescence; elytra densely with light brown pubescence throughout, <italic>B</italic> very sparse, <italic>S</italic> on basal tenth relatively small and oblong, <italic>La</italic> on basal third semicircular, almost always isolated, rarely arcuate and attaining to <italic>S</italic>, <italic>Lp</italic> on apical 2/5 more or less narrow, almost transverse, <italic>A</italic> not so narrow; <italic>Msl</italic> and <italic>Mss</italic> distinct, <italic>Mta</italic> moderately pubescent, not so dense; <italic>V1</italic> as in <italic><tp:taxon-name>Amamiclytus juni</tp:taxon-name></italic> sp. n., <italic>V2</italic> distinct, <italic>V3</italic> and <italic>V4</italic> sometimes disappeared.
                    </p><p>Head almost as in <italic><tp:taxon-name>Amamiclytus juni</tp:taxon-name></italic> sp. n., though more densely finely punctured, with a thin feeble median line on frons; HW/PW 0.80–0.94 (M 0.88) in ♂, 0.71–0.95 (M 0.86) in ♀. Antennae as in <italic><tp:taxon-name>Amamiclytus juni</tp:taxon-name></italic> sp. n. Pronotum almost as in <italic><tp:taxon-name>Amamiclytus juni</tp:taxon-name></italic> sp. n.; disc gently convex throughout, especially raised near middle of basal margin, with punctation <!--PageBreak-->deeper and slightly large; PL/PW 1.06–1.11 (M 1.09) in ♂, 0.92–1.33 (M 1.08) in ♀, PB/PA 0.93–1.00 (M 0.95) in ♂, 0.80–0.94 (M 0.88) in ♀, PW/EW 0.80–0.90 (M 0.85) in ♂, EL/PL 2.75–3.22 (M 2.93) in ♂, 2.57–3.40 (M 3.04) in ♀, 0.70–0.85 (M 0.79) in ♀. Scutellum as in <italic><tp:taxon-name>Amamiclytus juni</tp:taxon-name></italic> sp. n. Elytra almost as in <italic><tp:taxon-name>Amamiclytus juni</tp:taxon-name></italic> sp. n.; sides gently arcuate at a level between basal eighths and apical fourth; disc with sparse but more or less deep punctation; EL/EW 2.48–2.90 (M 2.71) in ♂, 2.34–2.83 (M 2.54) in ♀. Ventral surface almost as in <italic><tp:taxon-name>Amamiclytus juni</tp:taxon-name></italic> sp. n., though more sparsely punctured on abdomen; anal ventrite in ♂ more or less triangularly produced at middle of apical margin. Legs almost as in <italic><tp:taxon-name>Amamiclytus juni</tp:taxon-name></italic> sp. n., though exceeding elytral apices at apical tenth.
                    </p><p>Male genitalia. Basically similar to those of <italic><tp:taxon-name>Amamiclytus juni</tp:taxon-name></italic> sp. n., though median lobe more slender, with ventral plate not so strongly pointed apicad. Median lobe 1/3 the length of elytra, gently arcuate in profile; dorsal plate slightly wider than ventral plate in apical 3/5, distinctly narrowed to apex which is slightly pointed; ventral plate almost parallel-sided in basal 2/5 then gently narrowed to apex, and strongly narrowed to apical 1/12, which is sharply pointed at the extremity, shortly exposed from ventral view; median struts slender, almost half the length of median lobe. Endophallus densely covered with minute spinous spicules in apical fifth. Tegmen elongate, slightly shorter than median lobe; parameres relatively wide, nearly 2/5 the length of tegmen, divided in apical fifth, with lobe narrowed in gently arcuate line to apex, approximate and subparallel at inner margins, rather narrowly rounded at apex which is provided with<!--PageBreak--> numerous short and a few very long setae; basal ridge slightly raised; ring part almost approximate and parallel in apical third. Eighth tergite elongated and quadrate, gently narrowed from apical 3/4 to apex which is gently arcuate, provided with numerous long setae. Eighth sternite transverse, nearly equal in width to 8th tergite, apical margin arcuately oblique towards middle.
                    </p><p>Female genitalia. Almost as in <italic><tp:taxon-name>Amamiclytus juni</tp:taxon-name></italic> sp. n., though bursa copulatrix smaller, semicircular in apical 2/5, moderately narrowed in basal 3/5.
                    </p></tp:treatment-sec><tp:treatment-sec sec-type="Type series"><title>Type series.</title><p>Holotype ♂, Dalu Forest Road, Wufeng Township, alt. 1,400~1,100m, Hsinchu County, N. Taiwan, 27–IV–2008, Y.-L. Lin leg. Allotype ♀, same data as the holotype. Paratypes (3♂♂, 10♀♀): [Taoyuan County, N. Taiwan] 1♀, Ronghua, Fuxing Township, 7–IV–1971, B.-S. Chang leg.; 1♀, Sihleng, Fuxing Township, 19–III–2000, 1♀, Y.-L. Lin leg. [Hsinchu County, N. Taiwan] 1♀, same locality and collector as the holotype, 19–IV–2008. [Yilan County, N. Taiwan] 1♀, Mingchih, Datong Township, 29–V–1978, J. Ito leg. [Nantou County, C. Taiwan] 1♂, Nanshansi, Ren’ai Township, 19–III–1978, C.-K. Yu leg.; 1♀, Mt. Guandao Shan, Ren’ai Township, alt. 1,500m, 5–V–1985, K. Kusama leg.; 1♂, Lianhuachih, Yuchi Township, 27–III–1980, K. Matsuda leg. [Hualien County, E. C. Taiwan] 1♀, Bilyu, Xiulin Township, 2,200m, 29–V–1978, Y. Oda leg. [Pingtung County, S. Taiwan] 1♀, Mt. Dahan Shan, Chunri Township, alt. 1,200m, 9–III–2006, Y.-L. Lin leg.; 1♂, same locality and collector, 1–III–2007; 1♀, same locality and collector, 9–III–2007; 1♀, Siaoguei Lake, Wutai Township, alt. 1,500m, 2–V–1998, C.-C. Chen leg.; 1♀, same locality and collector, 12~14–V–2008. Holotype and allotype are preserved in NMNS, and paratypes are in EUMJ, HUM, MMNS, NHMO and the private collections of the above collectors.</p></tp:treatment-sec><tp:treatment-sec sec-type="Geographical distribution"><title>Geographical distribution.</title><p>Taiwan.</p></tp:treatment-sec><tp:treatment-sec sec-type="Comments"><title>Comments.</title><p><italic><tp:taxon-name>Amamiclytus yulongi</tp:taxon-name></italic> sp. n. is closely related in the external and genitalic morphology to <italic><tp:taxon-name>Amamiclytus juni</tp:taxon-name></italic> sp. n., but it can be distinguished from the latter by strongly glossy body, more coarsely punctured pronotum, sparse white pubescence on elytral bases, dense minute spinous spicules on the endophallus, gently arcuate apical margin of 8th tergite and not so strongly constricted basal part of bursa copratrix.
                    </p><p>This new species is rather rare among the Taiwanese members of the genus, and sometimes found on the blossoms of <italic><tp:taxon-name>Castanopsis</tp:taxon-name></italic> and the other tree blossoms.
                    </p><p>Four female paratypes show very peculiar variation in colour and pubescence as follows: 1) Body black with weak bluish tinge; 2) pronotum, elytra and ventral surface rather densely clothed with pale gray pubescence; 3) <italic>S</italic> and <italic>La</italic> completely joining; 3) <italic>Lp</italic> very wide, almost 4 times as wide as that of normal individuals, completely attaining both external and sutural margins; 4) <italic>A</italic> very wide, almost twice in width to that of normal individuals. These questionable specimens are completely consistent in both external and genitalic morphologies with the type series of <italic><tp:taxon-name>Amamiclytus  yulongi</tp:taxon-name></italic> sp. n. in spite of the peculiar external appearance.
                    </p><fig id="F13" position="float" orientation="portrait"><label>Figures 77–82.</label><caption><p>Male genitalia of <italic><tp:taxon-name>Amamiclytus hirtipes</tp:taxon-name></italic> (Matsushita), comb. n.: <bold>77</bold> Median lobe, ventral view <bold>78</bold> ditto, lateral view <bold>79</bold> endophallus <bold>80</bold> tegmen, ventral view <bold>81</bold> ditto, lateral view <bold>82</bold> abdominal segment 8, ventral view.</p></caption><graphic xmlns:xlink="http://www.w3.org/1999/xlink" xlink:href="ZooKeys-118-019-g013.jpg" position="float" orientation="portrait" xlink:type="simple"/></fig></tp:treatment-sec><tp:treatment-sec><!--Section generated to contain objects referenced in tp:taxon-treatment.--><fig id="F4" position="float" orientation="portrait"><label>Figures 15–23.</label><caption><p><italic><tp:taxon-name>Amamiclytus</tp:taxon-name></italic> spp. from Taiwan: <bold>15</bold> <italic><tp:taxon-name>Amamiclytus nubilus</tp:taxon-name></italic> sp. n., holotype ♂ <bold>16</bold> ditto, allotype ♀ <bold>17</bold> <italic><tp:taxon-name>Amamiclytus juni</tp:taxon-name></italic> sp. n., holotype ♂ <bold>18</bold> ditto, allotype ♀ <bold>19</bold> <italic><tp:taxon-name>Amamiclytus yulongi</tp:taxon-name></italic> sp. n., holotype ♂ <bold>20</bold> ditto, allotype ♀ <bold>21</bold> ditto, paratype ♂ <bold>22</bold> <italic><tp:taxon-name>Amamiclytus hirtipes</tp:taxon-name></italic> (Matsushita), comb. n., ♂ <bold>23</bold> ditto, ♀.</p></caption><graphic xmlns:xlink="http://www.w3.org/1999/xlink" xlink:href="ZooKeys-118-019-g004.jpg" position="float" orientation="portrait" xlink:type="simple"/></fig><fig id="F6" position="float" orientation="portrait"><label>Figures 34–40.</label><caption><p>Female genitalia of <italic><tp:taxon-name>Amamiclytus</tp:taxon-name></italic> spp.: <bold>34</bold> <italic><tp:taxon-name>Amamiclytus nobuoi nobuoi</tp:taxon-name></italic> Ohbayashi <bold>35</bold> <italic><tp:taxon-name>Amamiclytus subnitidus</tp:taxon-name></italic> Holzschuh <bold>36</bold> <italic><tp:taxon-name>Amamiclytus setiger</tp:taxon-name></italic> sp. n. <bold>37</bold> <italic><tp:taxon-name>Amamiclytus nubilus</tp:taxon-name></italic> sp. n. <bold>38</bold> <italic><tp:taxon-name>Amamiclytus juni</tp:taxon-name></italic> sp. n. <bold>39</bold> <italic><tp:taxon-name>Amamiclytus yulongi</tp:taxon-name></italic> sp. n. <bold>40</bold> <italic><tp:taxon-name>Amamiclytus hirtipes</tp:taxon-name></italic> (Matsushita). ct coxite lobe st stylus b bursa copulatrix sp spermatheca d spermathecal duct g spermathecal gland. Scale: 0.5 mm.</p></caption><graphic xmlns:xlink="http://www.w3.org/1999/xlink" xlink:href="ZooKeys-118-019-g006.jpg" position="float" orientation="portrait" xlink:type="simple"/></fig><fig id="F12" position="float" orientation="portrait"><label>Figures 71–76.</label><caption><p>Male genitalia of <italic><tp:taxon-name>Amamiclytus yulongi</tp:taxon-name></italic> sp. n.: <bold>71</bold> Median lobe, ventral view <bold>72</bold> ditto, lateral view <bold>73</bold> endophallus <bold>74</bold> tegmen, ventral view <bold>75</bold> ditto, lateral view <bold>76</bold> abdominal segment 8, ventral view.</p></caption><graphic xmlns:xlink="http://www.w3.org/1999/xlink" xlink:href="ZooKeys-118-019-g012.jpg" position="float" orientation="portrait" xlink:type="simple"/></fig></tp:treatment-sec></tp:taxon-treatment>
